# Supplementary material for: Tet1 Suppresses p21 to Ensure Proper Cell Cycle Progression in Embryonic Stem Cells
Source: Cells. 2022 Apr 17;11(8):1366. doi: 10.3390/cells11081366 (PMC9025953; doi:10.3390/cells11081366)
Supplement: Supplementary file 1 [file cells-11-01366-s001.zip]

Archive with 1 entries (1 files):
- cells-1653079-supplementary.pdf
